# Supplementary material for: The Relationship between Depressiveness and Eating Behaviors among Women
Source: Nutrients. 2024 Jan 7;16(2):195. doi: 10.3390/nu16020195 (PMC10821179; doi:10.3390/nu16020195)
Supplement: Supplementary file 1 [file nutrients-16-00195-s001.zip]

Archive with 1 entries (1 files):
- nutrients-2750119-supplementary.pdf
